# Supplementary material for: Preclinical characterization and target validation of the antimalarial pantothenamide MMV693183
Source: Nat Commun. 2022 Apr 20;13:2158. doi: 10.1038/s41467-022-29688-5 (PMC9021288; doi:10.1038/s41467-022-29688-5)
Supplement: Supplementary file 4 — Source Data [file 41467_2022_29688_MOESM4_ESM.xlsx]

## Sheet: Figure 1a
Parasitemia
Days post infection	MMV689258		MMV693182		MMV693183		MMV976394		MMV884962		MMV1542001		CQ		Control
3	0.57	0.56	0.64	0.57	0.48	0.52	0.52	0.56	0.49	0.45	0.56	0.51	0.47	0.47	0.56	0.4	0.41	0.49
4	0.95	1.03	1.23	1.53	1.1	1.08	0.98	1.18	0.98	1.15	1.1	1	0.9	0.825	1.05	0.7	0.7	0.8
5	0.26	0.2	0.28	0.38	0.2	0.29	0.56	0.41	0.28	0.31	0.4	0.31	0.12	0.07	2	1.65	0.83	1.38
6	0.15	0.1	0.03	0.05	0.03	0.02	0.32	0.32	0.05	0.05	0.06	0.01	0	0.01	5.15	4.68	2.38	3.68
7	0.22	0.12	0.02	0.02	0	0	0.17	0.17	0	0	0	0	0	0	6.75	5.65	3.1	4.5
PK
Hours post treatment	MMV689258		MMV693182		MMV693183		MMV976394		MMV884962		MMV1542001
1	3100	4460	6360	4180	6960	16200	6840	4780	3920	3920	4480	5820
2	1090	698	2200	1000	9660	7300	1230	1500	1170	1180	1520	1620
4	368	236	552	866	2360	1170	450	356	370	468	492	574
6	91.8	110	266	912	802	376	204	214	193	222	314	340
24	10	10	10	22.4	10	10	10	10	10	13	10	10

## Sheet: Figure 1b
Feeder 1
Log concentration (M)	RLU/mosquito
-5	5	5	1	4	3	5	6	3	3	4	4	4	5	2	6	5	3	4	4	3
-5.5	2	4	4	4	4	3	3	3	1	3	3	4	2	3	3	3	3	3	6	2	1	4	4	3
-6	5	8	5	7	5	5	3	4	6	5	2	3	5	6	5	4	5	5	7	3	8	5	4	5
-6.5	5	5	5	4	5	6	5	3	5	5	3	3	6	5	4	6
-7	5	3	3	4	76	2	5	6	3	1	3	3	161	4	4	7	3	5	2	4	2	2	5	3
-7.5	66	51	387	65	329	160	29	4	132	5	32	95	70	4	2	5	189	71	4	110	3	8	60	29
-8	31	131	101	180	367	6	357	92	105	279	4	347	53	5	8	244	3	4	5	4	141	4	190	190
-8.5	100	179	6	6	65	64	4	63	50	265	38	3	4	3	4	163	267	107	5	5	5	104
-9	297	177	225	7	195	87	289	45	6	483	163	317	138	58	128	51	4	74	24	122	323	281	512	3
Feeder 2
Log concentration (M)	RLU/mosquito
-5	4	3	3	4	5	8	4	4	4	4	2	7	3	4	4	4	7	3	5	6	4	3	7	2
-5.5	4	4	2	4	4	5	4	7	2	4	2	4	5	3	3	3	3	4	6	4	3	3	3	6
-6	2	3	3	6	3	4	6	5	3	4	3	3	8	4	6	3	3	4	2	7	6	5	4	3
-6.5	6	6	5	6	6	4	7	3	6	6	4	2	7	6	3	4	5	6	5	7	3	9	6	3
-7	4	2	5	5	3	8	4	4	4	4	4	5	5	5	4	4	4	5	5	8	15	7	3	4
-7.5	4	3	31	16	344	81	19	5	5	214	3	2	4	12	71	5	33	1
-8	79	47	4	180	17	33	451	24	82	4	65	41	73	75	114	73	185	83	4	5	16	151	16	62
-8.5	5	59	134	90	19	138	68	161	6	93	119	17	27	5	47	99	28	4	20	181	60	174	168	398
-9	106	6	7	304	3	37	57	29	28	4	120	24	4	5	182	45	52

## Sheet: Figure 1c
Feeder1	RLU/mosquito
DMSO	369	83	210	197	38	481	268	163	96	31	191	6	33	81	74	54	286	119	50	203	50
MM693183	31	400	37	113	6	283	14	79	163	122	32	54	337	93	97	62	125	113	176	701	65	42	108
Atovaquone	10	9	6	5	8	3	5	7	3	8	7	6	6	7	7	4	6	6	5	7	8	5	6
Feeder2	RLU/mosquito
DMSO	70	48	24	63	223	387	49	52	106	52	90	86	204	17	52	120	60	318	321	57	63	256	105	46
MM693183	182	145	101	17	30	27	21	90	24	271	238	6	40	158	517	55	65	169	62	295	4	105	59	2
Atovaquone	3	4	4	4	5	4	5	6	7	4	3	6	3	2	3	4	5	2	6	4	4	3	3	3

## Sheet: Figure 1d
Log concentration (M)	Male				Female
-4.60245	85.66	96.25	95.91	94.49	67.71	67.45	77.93	58.07
-4.81244	100.84	93.99	80.82	98.38	60.85	58.8	69.52	61.47
-5.02245	88.47	97.94	67.24	94.49	54.94	66.65	65.89	69.27
-5.22877	98.03	93.99	81.32	95.46	61.89	66.07	64.26	52.22
-5.44478	82.85	81.04	65.23	79.9	62.21	50.73	72.28	63.54
-5.65084	61.48	60.77	93.89	89.14	67.16	71.67	76.74	47.88
-5.86755	49.66	51.19	51.15	59.97	68.83	50.22	68.77	48.13
-6.0566	36.73	32.61	24.5	27.88	62.6	56.04	79.62	55.49
-6.27844	48.54	30.36	32.54	43.44	72.19	68.47	69.77	63.6
-6.49053	27.17	16.84	14.94	9.4	61.41	48.04	66.26	61.53
-6.70006	18.17	23.04	14.44	25.45	65.56	65.05	65.45	57.31
-6.90763	6.92	-5.12	-4.17	-6.16	64.36	47.89	61.06	53.23
-7.12033	6.36	14.03	3.38	-0.81	72.19	58.8	62.44	60.71
-7.31966	-10.51	-15.26	-1.15	19.12	60.21	61.71	72.97	59.64
-7.5544	10.86	4.45	-2.66	1.13	56.86	53.35	62.88	56.5
-7.79588	12.55	-11.31	1.36	-8.1	44.64	34.15	49.58	54.55
-7.92082	1.3	-6.81	-10.2	-16.37	25.32	19.39	37.16	32.66
-8.09691	3.55	-4.56	4.89	-0.32	-4.47	-6.57	2.04	-7.22
-8.39903	8.61	-25.96	-5.68	-5.19	-21.15	2.59	-6.05	-3.63
-8.5867	21.54	14.03	-7.69	11.83	-30.49	-23.59	-0.91	-11.06

## Sheet: Figure 1e
IC50 P. falciparum Uganda	IC50 P. falciparum Brazil	IC50 P. vivax Brazil
2.2	7.7	10.3
2.7	2.07	2.3
0.6	0.82	0.527
1	3.9	2.43
3.2	3.6	0.97
1.8	0.9
2.3
0.6
2.4
1
2.6
1
0.8
0.4
1.2
2.5
1.1
1.5
2
2.5
4.9
3.2
2.4
5.5
3.1
1.5
2
1.3
2.3
1.2
1.7
1.1
1.7
3.1
4.2
1.2
1.4
1
0.6
3.6
2.1
1.6
1.7
2
2.1
7.1
1.2
1
1.3
1
2.8
1.3
1.7
1.7
2.7
2.6
3.9
3.5
8.6
0.9
2.1
4.9
5.9
4.2
7.2
7.2
2.7
1.6
6.2
6.1
1.2
5.6
8.3
2
1.7
1.6
1.7
2.1
1
1.7
11
2.9
3
3.8
3.5
5.3
1.6
2.3
4.2
1.9
1.4
0.4
3.1
4
3.9
4.5
3.7
3.7
1.5
4.5
1.6
1.9
1.1
3
1.8
2.9
1.9
1.2
2
2.2
1.2
1.1
0.5
4
1.5
3.8
2.9
1.9
4
1.7
4.3
1.1
1.7
3.8
2.2
9
1.3
1.3
0.9
1.2
1.6
2.3
1.3
1.2
1.7
3.7
1.4
1.1
1.1
0.7
1.2
1
1.8
2.5
1.2
0.9
0.5
2.3
3.4
1.6
2
1.8
1.4
2.2
3
0.7
0.8
1.1
0.8
0.8
0.8
0.7
2
1.2
0.7
1.8
1.3
1.6
2.1
1.9
1.5
1.8
2
0.9
0.8
3.7
3.9
2.6
3
3.1
2
2.4
5.5
4
4.6
2.8
4.3
1.3
3.2
2.1
2.4
1.2
1.7
1.7
1.3
0.9
1.7
1.2
2.5
1.5
1.7
1.5
1.6
1.8
1.6
0.8
0.3
3.9
3.2
2.8
3.4
0.8
1.3
1.2
2.1
0.5
2.4
1.3
1.1
1.2
2
1
2.3
1.6
0.6
0.8
1.2
0.8
1.7
3.9

## Sheet: Figure 2a
Log concentration (M)	NF54-HGL			dT648M			cT648M			cT627A
-6	-7.05	-9.1	-0.75	14.05			1.9	14.65	17.15	-8.85	-1.4	1.05
-6.5	-6.75	-1	2.25	29.2			21.95	13.05	22.95	-6.8	0.45	3.85
-7	-5.2	-3	-1.3	78.85			58.7	37.8	66.85	-6.5	0.45	5.1
-7.5	-6.5	-0.8	3.5	90.8			84.4	58.8	92.05	6.7	4.1	22.85
-8	-0.2	0.7	14.3	99.25			90	88.85	104.25	52.6	29.6	81.25
-8.5	21.55	3.5	63.25	99.8			85.9	90.3	95.4	76.5	80.65	86.3
-9	69.7	56.9	79.95	102.55			80.45	87.3	101.4	82.45	87.95	84.75
-9.5	86.7	83.8	88.9	99.5			89.15	98.6	99.95	94.8	93.75	94.95
-10	88.55	81.2	93.3	100			88.15	100	93.5	92.55	92.8	96.95

## Sheet: Figure 2b
Fold change endogenous metabolites
	0 nM		2.4 nM		24 nM		240 nM
Pan	1	1	0.840169	1.43213	0.814626	0.841603	1.25343	0.722361
4'P-Pan	1	1	0.810339	1.08401	0.63723	0.741168	0.349818	0.356849
CoA	1		0.822704		1.12203		1.06399
Ac-CoA	1	1	1.03584	1.33127	0.588641	0.66666	0.316061	0.0865897
Peak area pantothenamide metabolites
	0 nM		2.4 nM		24 nM		240 nM
iPanAm	282.274	1073.39	1966.14	4588.76	64210.5	41653.2	583210	254411
4'P-iPanAm	17177	1598.4	645226	176340	8906486	1721593	26263460	5398428
dP-CoA-iPanAm	6065.74	121.211	195928	62385.7	1867295	454923	6072378	1632672
CoA-iPanAm	13761.8	0	15071.5	393.464	68482.1	768.396	120601	2457.67

## Sheet: Figure 2c
AcAS-cKD
Log concentration (M)	High aTc			No aTc
-7.61979	-0.129379	-0.358757	-0.342893	-0.717822	0.118718	4.73752
-7.92082	-0.216709	-0.466384	0.332502	-0.761139	0.395726	7.90653
-8.22185	0.156872	-0.0574012	2.70677	-0.884901	4.07598	7.26633
-8.52288	1.38435	2.88441	7.42934	-0.513614	-0.791452	7.58643
-8.82391	13.567	27.8001	31.011	1.75743	7.12307	9.09091
-9.12494	20.196	28.8871	39.0482	3.1745	4.59042	6.85019
-9.42597	72.1674	62.6354	69.6124	6.21287	15.0376	11.4277
-9.727	95.2777	82.1985	85.1725	16.4418	22.5564	22.5352
-10.028	88.9866	101.184	89.6561	31.0706	29.0067	28.201
-10.3291	93.2238	104.449	100.816	52.9146	34.9426	34.6991
control-cKD
Log concentration (M)	High aTc			No aTc
-7.61979	-0.406475	-0.370782	-0.0741807	-0.15064	-4.27919	-0.360741
-7.92082	-0.281948	-4.44939	-0.191997	-0.200854	-2.20191	-0.142996
-8.22185	0.406475	0.482017	-0.030545	0.416771	-5.52555	0.159246
-8.52288	2.31198	-2.81795	4.78248	2.45795	-2.78355	5.11212
-8.82391	30.9109	4.07861	19.5968	35.7344	7.60283	18.1995
-9.12494	29.8325	6.67408	18.6063	35.4657	10.511	26.0124
-9.42597	85.0097	40.0445	61.138	77.655	37.1001	53.4449
-9.727	91.612	54.3938	66.7932	93.422	63.5646	64.2834
-10.028	99.0367	68.8543	99.3018	96.4348	77.9809	73.6042
-10.3291	115.625	85.5395	121.251	98.6191	93.0619	83.6204

## Sheet: Figure 3a
														Temperature (°C)	DMSO	iPanAm	4'P-iPanAm	CoA-iPanAm	DHA
														37	100	134.836	168.884	229.245	142.951
														42	150.837	174.374	208.058	305.038	180.287
														47	47.8693	76.9786	88.3494	158.344	80.1639
														52	21.971	24.7861	41.6158	151.198	24.4159

## Sheet: Figure 3b
Log concentratoin (M)	CoA-iPanAm wt AcAS T648				4'P-iPanAm wt AcAS T648				CoA-iPanAm mut AcAS M648				4'P-iPanAm mut AcAS M648
-4.0655	0	1.27211			67.2149	69.3523
-5.0655	5.72069	2.46285			103.997	91.091
-6.0655	13.4911	15.2695			104.03	98.1567
-7.0655	75.7169	56.9172			95.5914	96.4614
-9.0655	100	100			96.3815	105.382
-4			0.6	-0.6			95.3	80.1			37.4	54			76.5	134.6
-5			6.9	9.1			86.4	83.5			77.6	99			64.8	123
-6			34.7	37			100.8	81.7			76.9	115			84.6	112.5
-7			86.1	79.8			81.8	88.1			84	110.5			90.9	109.4
-8			97.3	83.7			94.3	81.4			80.2	84.3			78.2	106.3

[truncated: 27 more sheets: Figure 4, Table 1, SupFig3, SupFig4, SupFig5, SupFig6, SupFig7, SupFig8, SupFig9a, SupFig9b, SupFig14, SupFig15, SupFig17, SupFig18, SupFig19, SupTable4, SupTable10, SupTable11, SupTable15, SupTable16 …]
